# Supplementary material for: A nose for trouble: ecotoxicological implications for climate change and disease in Saiga antelope (S. t. tatarica)
Source: Environ Geochem Health. 2024 Feb 17;46(3):93. doi: 10.1007/s10653-024-01874-y (PMC10874336; doi:10.1007/s10653-024-01874-y)
Supplement: Supplementary file 1 — Supplementary file1 (ODT 231 KB) [file 10653_2024_1874_MOESM1_ESM.odt]

Supplementary Material
PCA outputs for each set of PCA analyses and keys for all variables. 


Table 1: STGN Key 
Logistic STGN
STGN PCA 
TOTPRECIP_10D_STGN
TtP
GCPP_PRECIP_10D_STGN
GCPPP
PRECIPDAYS_10D_STGN
PDys
GCPP_PRECIPDAYS_10D_STGN
GCPPPDys
SOILWATER1_MAXMN10D_STGN
SWMx
MINTEMP_10D_STGN
MnT
MAXTEMP_10D_STGN
MxT
TEMPAV_10D_STGN
TAv
AVOFMINTEMP_10D_STGN
AvMnT
AVOFMAXTEMP_10D_STGN
AvMxT
AVTEMPDIFF_DAY_10D_STGN
AvTDf
MXTEMPDIFF_DAY_10D_STGN
MxTDf
TEMPDIFF_MINS_10D_STGN
MinTDf
DEWPAVMN_10D_STGN
DAvMn
DEWPMXMN_10D_STGN
DMxMn
DEWPAVMX_10D_STGN
DAvMx
DEWPMXMX_10D_STGN
DMxMx
RHUMID_MEAN10D_STGN
RHMn
RHUMID_MAXOFMN10D_STGN
RHMx
AVRHUMID_MAX10D_STGN
RhAvMx
AVRHUMID_MEAN10D_STGN
RHAvMn
MAXRHUMID_MEAN10D_STGN
RHMxMn
MAXRHUMID_MAX10D_STGN
RhMxMx
MINRHUMID_MEAN10D_STGN
RhMinMN
MINRHUMID_MIN10D_STGN
RhMinMin
WINDGUST_MNOFMAX10D_STGN
WGMnMx
WINDGUST_MXOFMAX10D_STGN
WGMxMx
DIFFTEMP_10DAY_STGN
TDf


Table 2: PKGN Key. 
Logistic PKGN 
PKGN PCA
TOTPRECIP_10D_PKGN
TtP
GCPP_PRECIP_10D_PKGN
GCPPP
PRECIPDAYS_10D_PKGN
PDys
GCPP_PRECIPDAYS_10D_PKGN
GCPPPDys
SOILWATER1_MAXMN10D_PKGN
SWMx
MINTEMP_10D_PKGN
MnT
MAXTEMP_10D_PKGN
MxT
TEMPAV_10D_PKGN
TAv
AVOFMINTEMP_10D_PKGN
AvMnT
AVOFMAXTEMP_10D_PKGN
AvMxT
AVTEMPDIFF_DAY_10D_PKGN
AvTDf
MXTEMPDIFF_DAY_10D_PKGN
MxTDf
TEMPDIFF_MINS_10D_PKGN
MinTDf
DEWPAVMN_10D_PKGN
DAvMn
DEWPMXMN_10D_PKGN
DMxMn
DEWPAVMX_10D_PKGN
DAvMx
DEWPMXMX_10D_PKGN
DMxMx
RHUMID_MEAN10D_PKGN
RHMn
RHUMID_MAXOFMN10D_PKGN
RHMx
AVRHUMID_MAX10D_PKGN
RhAvMx
AVRHUMID_MEAN10D_PKGN
RHAvMn
MAXRHUMID_MEAN10D_PKGN
RHMxMn
MAXRHUMID_MAX10D_PKGN
RhMxMx
MINRHUMID_MEAN10D_PKGN
RhMinMN
MINRHUMID_MIN10D_PKGN
RhMinMin
WINDGUST_MNOFMAX10D_PKGN
WGMnMx
WINDGUST_MXOFMAX10D_PKGN
WGMxMx
DIFFTEMP_10DAY_PKGN
TDf


Table 3: ONSET Key. 
Logistic ONSET
ONSET PCA
MAXRHUMID_MEAN10D_STGNONSET
RhMxMn
AVRHUMID_MEAN10D_STGNONSET
RhAvMn
DEWPAVMX_10D_STGNONSET
DPAvMx
DEWPMXMN_10D_STGNONSET
DPMxMn
DEWPMXMX_10D_STGNONSET
DPMxMx
DEWPAVMN_10D_STGNONSET
DPAvMn
SOILWATER1_MAXMN10D_STGNONSET
SWMxMn
DIFFTEMP_10DAY_STGNONSET
TDf
WINDGUST_MNOFMAX10D_STGNONSET
WGMnMx
WINDGUST_MXOFMAX10D_STGNONSET
WGMxMx
GCPP_PRECIP_10D_STGNONSET
GCPPP
TOTPRECIP_10D_STGNONSET
TtP
PRECIPDAYS_10D_STGNONSET
PDys
MAXTEMP_10D_STGNONSET
MxT
AVOFMAXTEMP_10D_STGNONSET
AvMxT
TEMPAV_10D_STGNONSET
TAv
MINTEMP_10D_STGNONSET
MnT
AVOFMINTEMP_10D_STGNONSET
AvMnT
MXTEMPDIFF_DAY_10D_STGNONSET
MxTDf
SNOWMELT_DAYONSET_STGNONSET
SMMins
TEMPDIFF_MINS_10D_STGNONSET
MinTDf
NDVI_MEAN15D_STGNONSET
NDVI_Mn


Table 4: Pollutant Key. 
Logistic Pollutant 
Pollutant PCA
Pb_clr
Pb
Cd_clr
Cd
Hg_clr
Hg
Cu_clr
Cu
As_clr
As
Toluene_clr
C7H8
Benzo_a_pyrene_clr
C20H12
Naphthalene_clr
C10H8
Dichlorethane_clr
C2H4Cl2
Acetone_clr
C3H6O
SO2_clr
SO2
NOx_clr
NOx
NMVOC_clr
NMVOC
NH3_clr
NH3
CO_clr
CO
CHx_clr
CHx
TSP_total_clr
TtTSP
Hg_As_ilr
Hg_As
As_Pb_ilr
As_Pb
Pb_Cu_ilr
Pb_Cu
Dichlorethane_Naphthalene_ilr
C2H4Cl2_C10H8
Naphthalene_SO2_ilr
C10H8_SO2
Cd_NH3_ilr
Cd_NH3
CHx_TSP_ilr
CHx_TtTSP
Benzo_a_pyrene_NOx_ilr
C20H12_NOx
NOx_CO_ilr
NOx_CO
CO_Acetone_ilr
CO_C3H6O
Acetone_Toluene_ilr 
C3H6O_C7H8
Toluene_NMVOC_ilr
C7H8_NMVOC

Chart, scatter chart

Description automatically generated
Fig. 1: Biplot STGN clr Pollutant.


Chart, scatter chart

Description automatically generated
Fig. 2: PCA STGN clr Pollutant.

Chart, histogram

Description automatically generated
Fig. 3: Scree STGN clr Pollutant.

Chart, scatter chart

Description automatically generated
Fig. 4: Biplot STGN ilr Pollutant.

Chart, scatter chart

Description automatically generated
Fig. 5: PCA STGN ilr Pollutant.

Chart, histogram

Description automatically generated
Fig. 6: Scree STGN ilr Pollutant.

Chart, scatter chart

Description automatically generated
Fig. 7: Biplot PKGN clr Pollutant.

Chart, scatter chart

Description automatically generated
Fig. 8: PCA PKGN clr Pollutant.

Chart, histogram

Description automatically generated
Fig. 9: Scree PKGN clr Pollutant.

Chart, scatter chart

Description automatically generated
Fig. 10: Biplot PKGN ilr Pollutant.

Chart, scatter chart

Description automatically generated
Fig. 11: PCA PKGN ilr Pollutant.

Chart, histogram

Description automatically generated
Fig. 12: Scree PKGN ilr Pollutant.

Chart, scatter chart

Description automatically generated
Fig. 13: Biplot ONSET STGN clr Pollutant.

Chart, scatter chart

Description automatically generated
Fig. 14: PCA ONSET STGN clr Pollutant.

Chart, histogram

Description automatically generated
Fig. 15: Scree ONSET STGN clr Pollutant.

Chart, scatter chart

Description automatically generated
Fig. 16: Biplot OSNET STGN ilr Pollutant.

Chart, scatter chart

Description automatically generated
Fig. 17: PCA ONSET STGN ilr Pollutant.

Chart, histogram

Description automatically generated
Fig. 18: Scree ONSET STGN ilr Pollutant.
